# Supplementary material for: Pan-cancer analysis of bi-allelic alterations in homologous recombination DNA repair genes
Source: Nat Commun. 2017 Oct 11;8:857. doi: 10.1038/s41467-017-00921-w (PMC5636842; doi:10.1038/s41467-017-00921-w)
Supplement: Supplementary file 2 — Supplementary Dataset 1 [file 41467_2017_921_MOESM2_ESM.xlsx]

## Sheet: Sheet1
Supplementary Data 1: List of homologous recombination (HR) related genes
The list of HR-related genes was compiled on the basis of previous reviews [2, 4, 5] and manual curation of the literature for genes with hereditary segregation and/ or functional data supporting their direct or indirect roles in HR DNA repair.
Gene (HUGO)	Alias	Categorization	Process	Function
BABAM1	NBA1, Merit40	core	HR	BRCA1-A complex member
BARD1		core	HR	E3 Ubiquitin ligase
BLM		core	HR	RecQ Helicase
BRCA1		core	HR
BRCA2	FANCD1	core	HR, FA
BRCC3	BRCC36	core	HR, Deuibuitylation	BRCA1 associated factor
BRIP1	FANCJ, BACH1	core	HR, FA	DNA helicase, interacts with BRCA1
EME1	MMS4L	core	HR	endonuclease/ICL repair
EME2		core	HR	endonuclease/ICL repair
EXO1		core	HR	end-resection
FAM175A	Abraxas, ABRA1	core	HR	bridging protein
GEN1		core	HR	Resolvase
H2AFX	H2AX	core	DSB Signaling	histone
MDC1		core	DSB Signaling	recuit DDR elements
MRE11A	MRE11	core	DSB Signaling, HR	MRN complex
MUS81		core	HR	endonuclease/ICL repair
NBN	NBS	core	DSB Signaling, HR	MRN complex
PALB2	FANCN	core	HR, FA	Localizing partner for BRCA2
RAD50		core	DSB Signaling, HR	MRN complex
RAD51		core	HR	recombinase; strand exchange
RAD51AP1		core	HR	promotes RAD51 efficiency, binds & stabalizes D-Loop structures
RAD51B	RAD51L1	core	HR	RAD51 homolog
RAD51C	FANCO, RAD51L2	core	HR, FA	RAD51 homolog
RAD51D	RAD5L3	core	HR	RAD51 homolog
RAD52		core	HR	backup HR pathway
RAD54B		core	HR	accessory factor for recombination
RAD54L		core	HR	accessory factor for recombination
RBBP8	CTIP	core	HR	promotes end resection; DSB pathway selection
REV1	REV1L	core	HR	Translesion polymeras, landing pad
RPA1		core	HR, NER	binds ssDNA
RPA2		core	HR, NER	bind ssDNA
RTEL1		core	HR	helicase; promotes SDSA
SHFM1	DSS1	core	HR	binds to BRCA2
SLX1A	SLX1; GIYD1	core	HR	endonuclease/ICL repair
SLX1B	GIYD2	core	HR	subunit of SLX1
SLX4	FANCP	core	HR, FA	5' enodnuclease, key role in ICL
TP53BP1	53BP1	core	DSB Signaling	pathway choice between NHEJ vs. HR
UIMC1	RAP80	core	HR	mediate BRCA1 recruitment
XRCC2		core	HR	Accessory factor for recombination; complex with RAD51
XRCC3		core	HR	Accessory factor for recombination; complex with RAD51
ABL1		related	DDR	Tyrosine Kinase; stabalizes RAD51 filament formation
ATM		related	DSB Signaling	PI3K , upstream DSB signaling
ATR		related	DSB Signaling	PI3K , upstream DSB signaling
ATRIP		related	DDR	ATR binding partner, binds to RPA-ssdna, promotes localization;
BAP1		related	DDR	Deubinquitnase, regulates BRCA1
BRE	BRCC4	related	DDR	member of BRCA1-A complex
C17orf70	FAAP100	related	FA	part of FANC core complex
C19orf40	FAAP24	related	HR, FA	works with FANCM
C1orf86	FAAP20	related	FA	promotes stability of core complex
CDK12		related	DDR	regulates expression of HR-related genes
CHEK1		related	DSB Signalling	checkpoint mediated cell cycle arrest
CHEK2		related	DSB Signalling	checkpoint mediated cell cycle arrest
DMC1		related	HR	meiosis-specific recombinase
DNA2		related	HR	end-resection, helicase/nuclease; interacts with BLM;
DNMT3A		related		DNA methyltransferase
ERCC4	XPF, FANCQ	related	FA, SSA, NER	endonuclease/ICL repair
FAN1	MTMR15	related	FA	colocalize with FANCD2; 5' nuclease
FANCA		related	FA	FA Core Complex Member, most common cause of FA
FANCB		related	FA	FA Core Complex Member
FANCC		related	FA	FA Core Complex Member
FANCD2		related	FA	Ubiquination target of core complex
FANCE		related	FA	FA Core Complex Member
FANCF		related	FA	FA Core Complex Member
FANCG	XRCC9	related	FA	FA Core Complex Member
FANCI	KIAA1794	related	FA	Stabalizes RAD51 during replicaiton breaks
FANCL		related	FA	FA Core Complex Member
FANCM		related	FA	Detects and binds to ICL; XPF endonuclease
FEN1		related	DDR	5' Nuclease
FIGNL1		related	HR	binds to RAD51
HELQ		related	HR	helicase
KAT5	tip60	related	chromatin: HAT	atm activation/NuA4 complex
NONO	NRB54; p54	related	HR	rad51 promotion; also stimulates NHEJ in reconstituted system
PARP1	ADPRT	related	SSBR	protects strand interruptions
PIAS1		related	chromatin: sumolyation	E3 ligase; 53bp1 BRCA1, RPA recruitment
PIAS4		related	chromatin: sumolyation	E3 ligase; 53bp1 BRCA1, RPA recruitment
POLN	POLP4	related	Polymerase	colocalize with FANCD2; ?cross-link repair
POLQ		related	Polymerase	polymerase, error prone
RAD1		related	DDR	subunit of PCNA
RAD17	RAD24	related	DDR	involved in 9-1-1 loading
RAD9A		related	DDR	part of 9-1-1 complex
RECQL	RECQ1	related	DDR	DNA Helicase
RECQL4		related	DDR	DNA Helicase
RIF1		related	HR	suppressor/regulates of 5' end resection
RMI1		related	HR	holiday junction resolvase
RMI2		related	HR	holiday junction resolvase
RNF168		related	DSB Signaling	K63-linked histone poly-ubiq. Of H2AX; (downstream RNF88, upstream BRCA1)
RNF169		related	DSB Signaling	E3 Ubiquitin ligase, stimulates HR
RNF4		related	Ubiquitination	E3 Ubiquitin Ligase; coordinates degredation of MDC1, BRCA2?
RPA3		related	NER	Binds DNA in pre-incision complex
SETMAR	metnase	related	chromatin: Histone Methyltransferase
SFQP	PSF	related		associated with RAD51, splicesome factor
SFR1		related	HR	part of SWI5/SRF1 complex
SMC1A	SMC1	related	cohesin	cohesin; maintains sister-chromatid
SMC3		related	cohesin	cohesin; maintains sister-chromatid
SMC5		related	cohesin	promote HR; cohesion complex
SPIDR	KIAA0146	related	HR	scaffolding protein, resolutin of D-loops
TIMELESS		related		sister chromatin choesion
TIPIN		related	DDR	replication fork stabiliity
TOPBP1		related	DDR	intracts with ATR and 9-1-1 complex
USP1		related	FA	deubiquinates FANCD2
USP11		related	HR, ubiquination
WRN		related	DDR	RecQ helicase; exonuclease
Abbreviations: FA: Fanconi Anemia; DSB Signaling: Double-strand break signaling; DDR: DNA Damage Response; NER: nucleotide excision repair; SSBR: single-strand break repair
