# Supplementary material for: Pan-cancer analysis of bi-allelic alterations in homologous recombination DNA repair genes
Source: Nat Commun. 2017 Oct 11;8:857. doi: 10.1038/s41467-017-00921-w (PMC5636842; doi:10.1038/s41467-017-00921-w)
Supplement: Supplementary file 3 — Supplementary Dataset 2 [file 41467_2017_921_MOESM3_ESM.xlsx]

## Sheet: Supp Table 2
Supplementary Data 2: Frequency of different types of alterations in HR genes pan-cancer.
	Germline			Somatic
	Pathogenic Mutation & LOH	Pathogenic Mutation & Somatic Pathogenic Mutation	Pathogenic Mutation & Somatic VUS	Pathogenic Mutation & LOH	Compound Pathogenic Mutations	Pathogenic Mutation & Somatic VUS	SomaticVUS & LOH	Total Alterations
BRCA1	58	0	0	10	0	2	17	87
BRCA2	52	2	0	15	1	5	24	99
EXO1	3	0	0	0	1	2	5	11
FAM175A	1	0	0	0	0	1	2	4
MRE11A	1	0	0	0	0	0	7	8
NBN	5	0	0	1	0	1	3	10
PALB2	10	1	0	0	0	1	2	14
RAD50	0	0	0	0	0	6	10	16
RAD51	0	0	0	1	0	0	4	5
RBBP8	2	0	0	1	1	3	0	7
RPA1	0	0	0	1	0	0	6	7
TP53BP1	0	0	0	1	2	3	10	16
BABAM1	0	0	0	0	0	0	0	0
BARD1	3	0	0	0	0	0	2	5
BLM	1	0	0	2	0	5	6	14
BRCC3	0	0	0	3	0	0	2	5
BRIP1	7	0	0	3	0	1	9	20
C19orf40	0	0	0	1	0	0	0	1
DNA2	0	0	0	1	0	1	5	7
EME1	1	0	0	1	0	0	2	4
EME2	0	0	0	0	0	0	0	0
GEN1	0	0	0	1	0	2	9	12
H2AFX	0	0	0	0	0	0	5	5
MDC1	5	0	0	2	0	2	17	26
MUS81	0	0	0	0	0	1	2	3
RAD51AP1	0	0	0	0	0	0	1	1
RAD51B	3	0	0	0	0	0	2	5
RAD51C	4	0	0	1	0	2	1	8
RAD51D	5	0	0	0	0	0	3	8
RAD52	0	0	0	0	0	0	0	0
RAD54B	0	0	0	0	0	1	3	4
RAD54L	2	0	0	0	0	0	1	3
REV1	0	0	0	0	0	2	2	4
RPA2	0	0	0	0	0	0	2	2
RTEL1	0	0	0	0	0	0	0	0
SHFM1	0	0	0	0	0	0	0	0
SLX1A	0	0	0	0	0	0	0	0
SLX1B	0	0	0	0	0	0	0	0
SLX4	2	0	0	1	0	1	9	13
UIMC1	0	0	0	0	0	0	2	2
XRCC2	2	0	0	0	0	1	1	4
XRCC3	1	0	0	0	0	0	0	1
ATM	19	0	3	23	7	18	31	101
ATR	1	0	0	2	1	6	6	16
ATRIP	1	0	0	2	0	0	7	10
BRE	1	0	0	2	0	2	1	6
C17orf70	0	0	0	2	0	0	5	7
C1orf86	1	0	0	1	0	0	0	2
CHEK1	0	0	0	2	0	0	5	7
CHEK2	15	1	0	2	0	0	18	36
DMC1	0	0	0	0	0	2	2	4
ERCC4	0	0	0	0	1	1	5	7
FAN1	4	0	0	3	0	1	5	13
FANCA	5	0	0	0	1	2	11	19
FANCB	0	0	0	2	0	1	12	15
FANCC	2	0	0	1	0	0	6	9
FANCD2	1	0	0	3	0	1	9	14
FANCE	8	0	0	1	0	0	2	11
FANCF	0	0	0	0	0	0	0	0
FANCG	2	0	0	0	0	0	3	5
FANCI	2	0	0	1	0	0	6	9
FANCL	1	0	0	0	0	0	0	1
FANCM	10	0	0	2	0	3	10	25
FIGNL1	0	0	0	2	0	1	1	4
HELQ	1	0	0	0	0	2	6	9
KAT5	1	0	0	0	0	0	1	2
NONO	0	0	0	4	0	3	13	20
PIAS1	0	0	0	0	0	1	1	2
PIAS4	0	0	0	1	0	0	1	2
POLN	0	0	0	1	0	2	1	4
RAD1	1	0	0	0	0	0	2	3
RAD17	0	0	0	1	0	1	3	5
RAD9A	0	0	0	0	0	0	0	0
RECQL	1	0	0	0	0	0	4	5
RIF1	0	0	0	1	0	6	8	15
RMI1	0	0	0	0	0	0	2	2
RMI2	0	0	0	0	0	0	2	2
RNF168	1	0	0	0	1	1	2	5
RNF169	0	0	0	1	0	0	2	3
RNF4	0	0	0	0	0	0	0	0
RPA3	0	0	0	0	0	1	2	3
SETMAR	0	0	0	0	0	0	4	4
SFQP	0	0	0	0	0	0	0	0
SFR1	0	0	0	0	0	0	0	0
SMC1A	0	0	0	1	0	0	24	25
SMC3	0	0	0	0	0	1	14	15
SMC5	0	0	0	4	0	2	7	13
SPIDR	0	0	0	0	1	1	0	2
TIMELESS	2	0	0	0	0	1	6	9
TIPIN	0	0	0	0	0	1	2	3
TOPBP1	0	0	0	1	0	1	4	6
USP1	0	0	0	0	0	0	6	6
USP11	0	0	0	4	0	0	12	16
WRN	4	0	0	5	0	2	17	28
CDK12	0	0	1	8	0	2	16	27
ABL1	0	0	0	2	0	1	7	10
BAP1	4	0	0	30	0	1	12	47
PARP1	0	0	0	0	0	3	7	10
POLQ	13	0	3	2	0	3	11	32
RECQL4	1	0	0	0	0	0	0	1
FEN1	0	0	0	0	0	0	1	1
DNMT3A	0	0	0	3	1	1	7	12
