# Supplementary material for: Pan-cancer analysis of bi-allelic alterations in homologous recombination DNA repair genes
Source: Nat Commun. 2017 Oct 11;8:857. doi: 10.1038/s41467-017-00921-w (PMC5636842; doi:10.1038/s41467-017-00921-w)
Supplement: Supplementary file 4 — Supplementary Dataset 3 [file 41467_2017_921_MOESM4_ESM.xlsx]

## Sheet: Supp Table 3
Supplementary Data 3: Frequency of alteration of the HR pathway in different cancers
	Germline			Somatic
	Pathogenic Mutation & LOH	Pathogenic Mutation & Somatic Pathogenic Mutation	Pathogenic Mutation & Somatic VUS	Pathogenic Mutation & LOH	Compound Pathogenic Mutations	Pathogenic Mutation & Somatic VUS	Somatic VUS & LOH	Total Alterations
ACC	2	0	0	4	0	0	12	6
BLCA	8	1	0	7	0	6	36	16
BRCA	71	1	0	18	1	6	74	91
CESC	3	0	0	10	1	5	21	14
GBM	2	0	0	4	0	0	12	6
HNSC	7	0	1	11	0	0	36	18
KICH	1	0	0	2	0	0	6	3
KIRC	6	0	0	17	0	3	12	23
KIRP	2	0	0	1	0	0	8	3
LGG	3	0	0	0	0	0	3	3
LIHC	5	0	0	10	0	1	15	15
LUAD	12	0	0	14	2	3	53	28
LUSC	10	0	0	13	0	1	51	23
OV	89	1	0	15	0	1	22	105
PAAD	3	0	0	2	1	8	6	6
PCPG	2	0	0	0	0	0	6	2
PRAD	5	0	2	3	0	1	3	8
SARC	5	0	0	2	0	2	10	7
SKCM	8	0	1	10	0	10	65	18
STAD	16	1	2	21	4	23	36	42
UCEC	7	0	0	0	7	39	19	14
UCS	0	0	0	0	0	1	9	0
COLO	3	0	1	2	2	8	9	7
