# Supplementary material for: Pan-cancer analysis of bi-allelic alterations in homologous recombination DNA repair genes
Source: Nat Commun. 2017 Oct 11;8:857. doi: 10.1038/s41467-017-00921-w (PMC5636842; doi:10.1038/s41467-017-00921-w)
Supplement: Supplementary file 5 — Supplementary Dataset 4 [file 41467_2017_921_MOESM5_ESM.xlsx]

## Sheet: Sheet1
Supplementary Data 4: Details of 21 variants of unknown significance (VUS) in HBOC cancers.
Id	Cancer	Gene	Type	AAChange	LST	MutSig3	Dominant Signature	Mutually Exclusive	Prediction based on HR Repair & Mut Exclusivity
TCGA-OL-A5RW	BRCA	ATM	Missense_Mutation	p.V716L	31	0.461291	Sig3	Yes	Pathogenic
TCGA-BH-A0B6	BRCA	ATM	Missense_Mutation	p.G1998E	15	0	Sig2	Yes	Pathogenic
TCGA-D8-A1J9	BRCA	ATM	Missense_Mutation	p.E642K	16	0	Sig2	No	Passenger
TCGA-25-2399	OV	ATM	Missense_Mutation	p.L243S	22	0.035	Sig6	Yes	Pathogenic
TCGA-LL-A5YP	BRCA	BRCA1	Missense_Mutation	p.D96H	35	0.178147	Sig24	Yes	Pathogenic
TCGA-AN-A0XU	BRCA	BRCA1	Missense_Mutation	p.G1788V	34	0.271566	Sig3	Yes	Pathogenic
TCGA-PE-A5DE	BRCA	BRCA1	Missense_Mutation	p.E1419K	19	0	SIg2	No	Pathogenic
TCGA-AO-A1KR	BRCA	BRCA1	In_Frame_Del	p.C644del	15	0.294645	Sig3	Yes	Pathogenic
TCGA-C8-A12W	BRCA	CDK12	Missense_Mutation	p.P1144S	22	0	Sig1	Yes	Pathogenic
TCGA-E9-A1NH	BRCA	CDK12	Missense_Mutation	p.N939S	15	0	Sig26	No	Passenger
TCGA-24-1466	OV	CDK12	Missense_Mutation	p.L996F	16	0.14	Sig1	Yes	Pathogenic
TCGA-25-2392	OV	CDK12	Missense_Mutation	p.R882L	32	0.51	Sig3	No	Passenger
TCGA-59-2351	OV	CDK12	Missense_Mutation	p.K975E	34	0.55	Sig3	No	Passenger
TCGA-24-1103	OV	BRCA2	Missense_Mutation	p.K1638E	31	0.514967	Sig3	Yes	Pathogenic
TCGA-A8-A08B	BRCA	BRCA2	In_Frame_Del	p.V1270del	15	0	Sig2	Yes	Pathogenic
TCGA-A2-A0CX	BRCA	BRIP1	Missense_Mutation	p.E421Q	16	0.00943587	Sig2	No	Passenger
TCGA-24-2293	OV	BRIP1	Missense_Mutation	p.T650I	26	0.470288	Sig3	Yes	Pathogenic
TCGA-AR-A251	BRCA	FANCM	Missense_Mutation	p.L211I	33	0.56	Sig3	No	Pathogenic
TCGA-24-2024	OV	FANCM	Missense_Mutation	p.R1666I	32	0.47	Sig3	No	Passenger
TCGA-D8-A1XL	BRCA	POLQ	Missense_Mutation	p.T663S	27	0.58	Sig3	Yes	Pathogenic
TCGA-BH-A0BP	BRCA	RAD51D	Missense_Mutation	p.S213F	21	0.03	Sig4	Yes	Pathogenic
