# Supplementary material for: Pan-cancer analysis of bi-allelic alterations in homologous recombination DNA repair genes
Source: Nat Commun. 2017 Oct 11;8:857. doi: 10.1038/s41467-017-00921-w (PMC5636842; doi:10.1038/s41467-017-00921-w)
Supplement: Supplementary file 6 — Supplementary Dataset 5 [file 41467_2017_921_MOESM6_ESM.xlsx]

## Sheet: Sheet1
Supplementary Data 5: Details of 91 variants of unknown significance (VUS) with genomic features of HR deficiency
Id	Cancer	Gene	Type	AAChange	LST	MutSig3	Dominant Signature
TCGA-CJ-4639	KIRC	ATM	Missense_Mutation	p.T2853R	2	0.15365	Signature.3
TCGA-CZ-5451	KIRC	ATM	Missense_Mutation	p.N2494Y	0	0.490945	Signature.3
TCGA-05-4390	LUAD	ATM	Missense_Mutation	p.G2695S	22	0	Signature.4
TCGA-55-6642	LUAD	ATM	Missense_Mutation	p.G2695C	34	0	Signature.4
TCGA-25-2399	OV	ATM	Missense_Mutation	p.L243S	22	0.0357215	Signature.6
TCGA-OR-A5KB	ACC	ATM	Missense_Mutation	p.S3027I	19	0	Signature.4
TCGA-BH-A0B6	BRCA	ATM	Missense_Mutation	p.G1998E	15	0	Signature.2
TCGA-OL-A5RW	BRCA	ATM	Missense_Mutation	p.V716L	31	0.461291	Signature.3
TCGA-C5-A2M2	CESC	ATM	Missense_Mutation	p.G449W	15	NA	NA
TCGA-05-4417	LUAD	ATM	Missense_Mutation	p.L2890R	32	0.00276063	Signature.4
TCGA-80-5608	LUAD	ATM	Missense_Mutation	p.W3052C	19	0	Signature.4
TCGA-LI-A9QH	SARC	ATM	Missense_Mutation	p.S1589L	21	0.241406	Signature.1
TCGA-BR-A4CQ	STAD	ATM	Missense_Mutation	p.F2410L	27	NA	NA
TCGA-CG-4301	STAD	ATM	Missense_Mutation	p.L2890V	24	NA	NA
TCGA-A2-A04W	BRCA	ATR	Missense_Mutation	p.A2575V	16	0	Signature.13
TCGA-BP-5185	KIRC	ATR	Missense_Mutation	p.F2321I	8	0.501371	Signature.3
TCGA-CU-A0YR	BLCA	BAP1	Missense_Mutation	p.D225H	30	0.00798902	Signature.6
TCGA-BQ-5877	KIRP	BAP1	Missense_Mutation	p.I271T	6	0.311224	Signature.3
TCGA-MH-A560	KIRP	BAP1	Missense_Mutation	p.A323S	0	0.271008	Signature.3
TCGA-DD-A4NA	LIHC	BAP1	Missense_Mutation	p.W196G	18	0	Signature.1
TCGA-DD-A73G	LIHC	BAP1	Missense_Mutation	p.H169Q	22	0.148229	Signature.19
TCGA-CV-7437	HNSC	BARD1	Missense_Mutation	p.I388V	22	0	Signature.1
TCGA-A8-A06O	BRCA	BLM	Missense_Mutation	p.D565N	16	0	Signature.1
TCGA-44-6775	LUAD	BLM	Missense_Mutation	p.D1076G	16	0	Signature.1
TCGA-CD-A48A	STAD	BLM	Missense_Mutation	p.D684Y	32	NA	NA
TCGA-AN-A0XU	BRCA	BRCA1	Missense_Mutation	p.G1788V	34	0.271566	Signature.3
TCGA-AO-A1KR	BRCA	BRCA1	In_Frame_Del	p.C644del	15	0.294645	Signature.3
TCGA-LL-A5YP	BRCA	BRCA1	Missense_Mutation	p.D96H	35	0.178147	Signature.24
TCGA-DK-A3IM	BLCA	BRCA2	Missense_Mutation	p.S708Y	21	0.0505222	Signature.6
TCGA-A8-A08B	BRCA	BRCA2	In_Frame_Del	p.V1270del	15	0	Signature.2
TCGA-BI-A0VS	CESC	BRCA2	Missense_Mutation	p.R1190W	34	NA	NA
TCGA-CV-5430	HNSC	BRCA2	Missense_Mutation	p.E1571K	15	0.0721303	Signature.1
TCGA-CV-6945	HNSC	BRCA2	Missense_Mutation	p.P606L	22	0	Signature.4
TCGA-44-7670	LUAD	BRCA2	Missense_Mutation	p.P2608S	16	0	Signature.4
TCGA-78-7536	LUAD	BRCA2	Missense_Mutation	p.E1646Q	44	0.0750815	Signature.4
TCGA-91-7771	LUAD	BRCA2	Missense_Mutation	p.I2149V	19	0.15583	Signature.4
TCGA-97-7554	LUAD	BRCA2	Missense_Mutation	p.A577S	22	0	Signature.4
TCGA-66-2767	LUSC	BRCA2	Missense_Mutation	p.R2034H	20	0.046175	Signature.4
TCGA-66-2787	LUSC	BRCA2	Missense_Mutation	p.W993C	21	0	Signature.4
TCGA-24-1103	OV	BRCA2	Missense_Mutation	p.K1638E	31	0.514967	Signature.3
TCGA-IS-A3K7	SARC	BRCA2	Missense_Mutation	p.V1804I	13	0.237374	Signature.3
TCGA-38-4632	LUAD	BRCC3	Missense_Mutation	p.V12F	21	0	Signature.4
TCGA-EK-A2PM	CESC	BRIP1	Missense_Mutation	p.E1144K	28	NA	NA
TCGA-24-2293	OV	BRIP1	Missense_Mutation	p.T650I	26	0.470288	Signature.3
TCGA-FD-A3SN	BLCA	CDK12	Missense_Mutation	p.R344W	15	0.00176119	Signature.2
TCGA-C8-A12W	BRCA	CDK12	Missense_Mutation	p.P1144S	22	0	Signature.1
TCGA-24-1466	OV	CDK12	Missense_Mutation	p.L996F	16	0.144387	Signature.1
TCGA-HS-A5N8	SARC	CDK12	Missense_Mutation	p.L940V	23	0.41696	Signature.3
TCGA-D7-6822	STAD	CDK12	Missense_Mutation	p.D121H	23	NA	NA
TCGA-OR-A5L2	ACC	CHEK2	Missense_Mutation	p.N184I	19	0.236121	Signature.1
TCGA-CZ-5457	KIRC	CHEK2	Missense_Mutation	p.V109G	5	0.303493	Signature.3
TCGA-49-4514	LUAD	CHEK2	Missense_Mutation	p.C18S	15	0.00514129	Signature.4
TCGA-50-6673	LUAD	CHEK2	Missense_Mutation	p.A392V	15	0.258754	Signature.3
TCGA-QR-A6H4	PCPG	CHEK2	Missense_Mutation	p.K373E	28	0.23697	Signature.3
TCGA-ER-A19T	SKCM	CHEK2	Missense_Mutation	p.K373E	28	0.279517	Signature.3
TCGA-50-6595	LUAD	DNMT3A	Missense_Mutation	p.W327G	21	0.295212	Signature.3
TCGA-CC-A123	LIHC	FANCA	Missense_Mutation	p.L812P	18	0.0694622	Signature.12
TCGA-05-4420	LUAD	FANCA	Missense_Mutation	p.R1011H	28	0.0725482	Signature.4
TCGA-CV-6941	HNSC	FANCC	Missense_Mutation	p.C10Y	10	0.280594	Signature.3
TCGA-46-3768	LUSC	FANCC	Missense_Mutation	p.E517V	16	0	Signature.4
TCGA-QQ-A5VC	SARC	FANCC	Missense_Mutation	p.L52M	17	0	Signature.1
TCGA-NA-A4R1	UCS	FANCC	Missense_Mutation	p.R185Q	21	0	Signature.1
TCGA-BH-A18V	BRCA	FANCD2	Missense_Mutation	p.E1173D	36	0.502667	Signature.3
TCGA-E2-A1LH	BRCA	FANCD2	Missense_Mutation	p.L1134V	38	0.557655	Signature.3
TCGA-A8-A08R	BRCA	FANCI	Missense_Mutation	p.I210T	37	0.456839	Signature.3
TCGA-EU-5906	KIRC	FANCM	Missense_Mutation	p.L674P	1	0.328748	Signature.3
TCGA-49-4487	LUAD	FANCM	Missense_Mutation	p.I2022M	21	0.171645	Signature.4
TCGA-NA-A4R0	UCS	FANCM	Missense_Mutation	p.Q600K	18	0.18509	Signature.1
TCGA-AN-A0AK	BRCA	MDC1	Missense_Mutation	p.P1469S	15	0	Signature.6
TCGA-GC-A3RC	BLCA	MDC1	Missense_Mutation	p.P1043S	28	0.115687	Signature.2
TCGA-22-5491	LUSC	MDC1	Missense_Mutation	p.A1533E	29	0.0435965	Signature.2
TCGA-66-2756	LUSC	MDC1	Missense_Mutation	p.P1416L	15	0.0263303	Signature.4
TCGA-EW-A1J5	BRCA	NONO	Missense_Mutation	p.E361K	36	0.0329268	Signature.2
TCGA-BP-4962	KIRC	NONO	Missense_Mutation	p.M90R	16	0.0841011	Signature.1
TCGA-BT-A20T	BLCA	PALB2	Missense_Mutation	p.E456Q	20	0	Signature.2
TCGA-EK-A2PG	CESC	POLQ	Missense_Mutation	p.H417D	22	NA	NA
TCGA-05-5428	LUAD	POLQ	Missense_Mutation	p.D1997Y	25	0	Signature.4
TCGA-D8-A1XL	BRCA	POLQ	Missense_Mutation	p.T663S	27	0.581409	Signature.3
TCGA-BQ-5876	KIRP	POLQ	In_Frame_Del	p.K1369del	5	0.501746	Signature.3
TCGA-CC-A3M9	LIHC	POLQ	Missense_Mutation	p.A2329S	25	0	Signature.12
TCGA-22-1016	LUSC	POLQ	Missense_Mutation	p.E685K	39	0	Signature.4
TCGA-63-6202	LUSC	POLQ	Missense_Mutation	p.P1798S	23	0	Signature.4
TCGA-EB-A5UL	SKCM	RAD51C	Missense_Mutation	p.G345R	17	0	Signature.7
TCGA-BH-A0BP	BRCA	RAD51D	Missense_Mutation	p.S213F	21	0.0342492	Signature.4
TCGA-BQ-5885	KIRP	SMC5	Missense_Mutation	p.K332M	7	0.248881	Signature.3
TCGA-05-4398	LUAD	SMC5	Missense_Mutation	p.M1036R	24	0.0509172	Signature.4
TCGA-FD-A3SL	BLCA	WRN	Missense_Mutation	p.T1006P	20	0.298599	Signature.3
TCGA-AC-A2B8	BRCA	WRN	Missense_Mutation	p.L754V	31	0.106041	Signature.2
TCGA-D8-A1Y3	BRCA	WRN	Missense_Mutation	p.T663M	18	0.241298	Signature.1
TCGA-78-7155	LUAD	WRN	Missense_Mutation	p.L1430V	23	0	Signature.4
TCGA-CD-5799	STAD	WRN	Missense_Mutation	p.A1294V	19	NA	NA
